# Supplementary material for: Formulation-Driven Optimization of PEG-Lipid Content in Lipid Nanoparticles for Enhanced mRNA Delivery In Vitro and In Vivo
Source: Pharmaceutics. 2025 Jul 22;17(8):950. doi: 10.3390/pharmaceutics17080950 (PMC12388858; doi:10.3390/pharmaceutics17080950)
Supplement: Supplementary file 1 [file pharmaceutics-17-00950-s001.zip]

Archive with 1 entries (1 files):
- pharmaceutics-3726248-supplementary.pdf
